# Supplementary material for: Chassis-based fiber-coupled optical probe design for reproducible quantitative diffuse optical spectroscopy measurements
Source: PLoS One. 2024 Jul 25;19(7):e0305254. doi: 10.1371/journal.pone.0305254 (PMC11271963; doi:10.1371/journal.pone.0305254)
Supplement: S1 File — This excel spreadsheet contains the raw DCS and DOS data from the experiments that were analyzed in this article. It is separated by subject as well as by measurement type and measurement number. (XLSX) [file pone.0305254.s001.xlsx]

## Sheet: All
Subject Number	Sutured_BFI_1	Sutured_BFI_2	Sutured_BFI_3	Sutured_BFI_4	Manual_BFI_1	Manual_BFI_2	Manual_BFI_3	Manual_BFI_4	Sutured_StO2_1	Sutured_StO2_2	Sutured_StO2_3	Sutured_StO2_4	Maunual_StO2_1	Maunual_StO2_2	Maunual_StO2_3	Maunual_StO2_4	Sutured_THC_1	Sutured_THC_2	Sutured_THC_3	Sutured_THC_4	Manual_THC_1	Manual_THC_2	Manual_THC_3	Manual_THC_4	Sutured_HbO2_1	Sutured_HbO2_2	Sutured_HbO2_3	Sutured_HbO2_4	Manual_HbO2_1	Manual_HbO2_2	Manual_HbO2_3	Manual_HbO2_4	Sutured_Hb_1	Sutured_Hb_2	Sutured_Hb_3	Sutured_Hb_4	Manual_Hb_1	Manual_Hb_2	Manual_Hb_3	Manual_Hb_4
1	2.23188e-08	1.89142e-08	1.81682e-08	1.88612e-08	2.08139e-08	1.8236e-08	2.4823e-08	1.57992e-08	56.0678	56.0835	55.1841	54.5564	55.139	57.049	55.3562	54.1822	46.8437	46.2805	44.3589	44.183	40.3022	39.4533	39.4328	38.5839	26.2642	25.9557	24.479	24.1047	22.2222	22.5077	21.8285	20.9056	20.5795	20.3247	19.8798	20.0784	18.08	16.9456	17.6043	17.6783
2	1.22584e-08	2.01497e-08	2.04781e-08	1.49041e-08	1.21607e-08	1.35668e-08	1.28193e-08	1.60947e-08	58.106	56.5712	56.603	59.7675	54.9379	59.0251	68.7447	55.6314	56.7936	58.3687	58.8751	57.9393	51.6039	54.4786	56.7304	54.9072	33.0005	33.0199	33.3251	34.6289	28.3501	32.156	38.9991	30.5456	23.7931	25.3488	25.55	23.3105	23.2538	22.3226	17.7312	24.3616
3	1.4749e-08	1.72181e-08	1.8401e-08	1.39809e-08	1.66865e-08	1.36077e-08	1.33698e-08	1.32327e-08	62.4221	38.4921	45.999	72.2491	65.498	65.0645	62.0203	66.0235	42.6928	43.7345	47.7583	47.0162	43.5881	44.3419	41.7558	42.6078	26.6498	16.8343	21.9683	33.9688	28.5494	28.8508	25.8971	28.1312	16.0431	26.9002	25.79	13.0474	15.0388	15.4911	15.8587	14.4766
4	9.34066e-09	1.08761e-08	8.24574e-09	8.68555e-09	1.43979e-08	1.19973e-08	1.30669e-08	1.60859e-08	57.3886	58.5606	56.3577	57.8387	50.8265	53.4387	54.7145	53.3535	53.809	55.1107	52.9489	51.8347	54.5014	53.8873	53.7695	53.0182	30.8802	32.2731	29.8407	29.9805	27.7011	28.7966	29.4197	28.287	22.9287	22.8375	23.1081	21.8542	26.8002	25.0907	24.3498	24.7311
5	2.23957e-08	2.61781e-08	4.24218e-08	2.20632e-08	9.44224e-09	1.13113e-08	1.07891e-08	1.1591e-08	75.4072	63.0816	67.3424	72.5001	54.4198	56.9729	57.3703	55.248	65.606	62.3941	64.9673	74.9378	58.293	59.0277	58.8687	55.3766	49.4717	39.3592	43.7505	54.33	31.7229	33.6298	33.7731	30.5945	16.1344	23.0349	21.2167	20.6078	26.57	25.3979	25.0956	24.7822
6	1.54218e-08	9.31424e-09	8.60758e-09	1.07937e-08	7.62092e-09	1.02264e-08	8.16654e-09	1.07643e-08	43.8412	42.8986	40.5123	46.8145	41.957	27.3886	37.7819	51.9919	50.4712	49.2329	49.2455	49.6824	48.3071	47.4164	49.5361	50.0562	22.1272	21.1202	19.9505	23.2586	20.2682	12.9867	18.7157	26.0252	28.344	28.1127	29.295	26.4238	28.0389	34.4297	30.8204	24.031
7	5.66127e-09	6.15117e-09	4.84036e-09	4.08233e-09	5.54717e-09	5.65585e-09	6.91187e-09	6.2279e-09	64.5716	68.475	55.0013	68.8528	45.3635	46.4166	48.6437	55.2279	54.7713	53.2108	52.8104	51.5369	49.642	53.2972	54.5943	53.3399	35.3667	36.4361	29.0464	35.4846	22.5193	24.7388	26.5567	29.4585	19.4046	16.7747	23.764	16.0523	27.1227	28.5584	28.0376	23.8814
8	2.41425e-08	2.70464e-08	3.12471e-08	3.06793e-08	9.57546e-09	1.55068e-08	1.10355e-08	1.40366e-08	56.7714	50.8516	34.2877	48.8378	41.8825	45.9165	47.2131	60.7012	54.9062	53.9182	52.3421	51.2337	50.9611	52.2806	51.933	55.671	31.171	27.4183	17.9469	25.0214	21.3438	24.0054	24.5192	33.793	23.7352	26.4999	34.3952	26.2123	29.6173	28.2752	27.4138	21.878
9	4.79822e-09	5.25886e-09	5.40797e-09	5.99519e-09	5.40187e-09	7.78132e-09	6.44843e-09	7.76091e-09	45.2363	48.042	48.8057	50.8557	49.4186	49.2404	51.2044	51.3663	43.4638	44.1705	45.3411	46.8643	48.4992	44.5085	47.6503	45.6328	19.6614	21.2204	22.129	23.8332	23.9676	21.9161	24.3991	23.4399	23.8024	22.9501	23.2121	23.0311	24.5315	22.5923	23.2512	22.1929
10	4.52516e-09	5.47618e-09	1.08806e-08	7.08191e-09	6.92355e-09	7.40595e-09	5.76831e-09	4.49399e-09	46.3248	47.3306	48.0365	45.0291	46.9607	44.9831	47.7823	45.8016	51.6611	51.3571	50.6767	50.4709	60.1658	59.6319	64.3917	54.6872	23.9319	24.3076	24.3433	22.7266	28.2543	26.8243	30.7678	25.0476	27.7292	27.0495	26.3334	27.7443	31.9116	32.8076	33.6239	29.6396
11	3.47922e-09	2.53884e-09	2.57409e-09	3.68295e-09	3.23425e-09	3.63885e-09	3.31526e-09	3.22494e-09	39.9003	43.9495	42.7168	44.8583	43.2649	40.8092	41.3178	38.4623	66.1155	61.7388	61.6723	61.8779	51.6357	59.2528	59.5903	56.066	26.3803	27.1339	26.3444	27.7574	22.3401	24.1806	24.6214	21.5643	39.7352	34.6049	35.3279	34.1205	29.2956	35.0722	34.9689	34.5017
12	2.52921e-09	2.05968e-09	3.37168e-09	2.6134e-09	3.51444e-09	7.24953e-09	1.10806e-08	9.65124e-09	53.0046	55.1428	56.4847	56.6606	59.4538	59.3099	59.1438	55.7024	44.6306	47.8254	48.0606	46.6774	47.3686	50.3102	52.2272	49.1084	23.6563	26.3723	27.1469	26.4477	28.1624	29.8389	30.8892	27.3546	20.9744	21.4532	20.9137	20.2297	19.2062	20.4713	21.3381	21.7538
13	1.57971e-08	8.54207e-09	8.3429e-09	1.11227e-08	4.22627e-09	4.85619e-09	9.20009e-09	8.18328e-09	51.5158	52.6286	52.3173	51.2436	50.6255	48.4046	52.8566	49.0992	51.8599	50.8227	51.6964	50.8872	50.0799	50.5569	52.2957	48.8081	26.716	26.7473	27.0462	26.0764	25.3532	24.4719	27.6417	23.9644	25.1438	24.0754	24.6502	24.8108	24.7267	26.085	24.654	24.8437
14	4.39452e-09	4.50402e-09	3.78809e-09	3.54692e-09	3.32937e-09	2.57155e-09	2.38671e-09	3.42883e-09	48.5804	49.6692	46.9607	49.0814	49.1327	52.1911	50.7163	52.6278	52.2575	54.2386	51.8693	53.3827	52.0947	51.9188	53.4495	55.3416	25.3869	26.9399	24.3582	26.201	25.5955	27.097	27.1076	29.1251	26.8706	27.2987	27.5111	27.1817	26.4992	24.8218	26.3419	26.2166
15	8.44034e-09	8.02452e-09	9.86928e-09	8.29064e-09	6.40076e-09	5.66174e-09	6.52304e-09	4.74935e-09	47.5352	50.4071	49.5377	51.7427	51.6295	50.6518	52.2706	54.3068	49.5523	51.9065	52.333	53.3357	52.6696	50.1535	58.3094	60.3077	23.5548	26.1646	25.9246	27.5974	27.193	25.4037	30.4787	32.7512	25.9975	25.742	26.4085	25.7383	25.4765	24.7498	27.8308	27.5565
16	7.34982e-09	9.27336e-09	8.5909e-09	8.21869e-09	6.88588e-09	5.93883e-09	7.78343e-09	7.03703e-09	45.5764	46.3239	45.4953	47.1225	45.0312	47.9752	43.983	46.433	62.8156	62.6946	62.8899	66.1347	62.8676	61.9412	59.8297	56.462	28.6291	29.0426	28.6119	31.1643	28.31	29.7164	26.3149	26.217	34.1865	33.652	34.2779	34.9704	34.5576	32.2248	33.5148	30.245
17	5.28436e-09	3.78907e-09	4.8008e-09	5.47185e-09	4.76693e-09	3.82152e-09	3.51796e-09	4.06201e-09	47.9533	46.0787	49.1361	44.5327	48.0635	49.6977	49.1754	45.5541	61.7047	65.1166	63.125	60.7536	64.9963	65.6376	64.8882	61.6742	29.5894	30.0049	31.0172	27.0552	31.2395	32.6204	31.909	28.0951	32.1153	35.1117	32.1079	33.6984	33.7568	33.0172	32.9791	33.5791
18	6.64043e-09	4.75145e-09	5.05526e-09	5.15009e-09	1.75212e-08	9.21549e-09	1.18663e-08	1.40031e-08	49.4756	45.7562	49.1673	48.1141	55.0436	49.795	49.786	48.1224	46.0011	43.7531	45.6703	44.5147	46.2907	45.1682	46.3603	45.7287	22.7593	20.0198	22.4548	21.4178	25.4801	22.4915	23.0809	22.0057	23.2418	23.7333	23.2154	23.0968	20.8106	22.6767	23.2793	23.7229
19	5.58286e-09	3.1071e-09	4.8898e-09	4.37675e-09	6.59825e-09	2.79859e-09	3.67507e-09	2.88573e-09	48.2461	51.2161	52.2236	53.1307	31.1246	44.2856	29.9117	46.8975	56.0229	54.3865	55.0169	56.3407	42.3325	52.9495	43.8873	55.4302	27.0289	27.8546	28.7318	29.9342	13.1758	23.449	13.1274	25.9954	28.994	26.5318	26.2851	26.4065	29.1567	29.5005	30.7599	29.4348
20	4.57492e-09	8.61384e-09	6.4054e-09	4.18702e-09	7.39068e-09	4.9091e-09	6.51766e-09	6.40517e-09	46.9315	46.8754	47.9582	46.095	47.2845	48.084	47.6337	47.7727	61.1882	61.9564	58.6895	60.0993	58.6751	56.5196	57.4386	57.2899	28.7165	29.0423	28.1464	27.7028	27.7442	27.1769	27.3601	27.369	32.4717	32.914	30.5431	32.3965	30.9309	29.3427	30.0785	29.921
